# Supplementary material for: Operative versus conservative management for inguinal hernia: a methodology scoping review of randomized controlled trials
Source: BJS Open. 2024 Sep 24;8(5):zrae116. doi: 10.1093/bjsopen/zrae116 (PMC11421466; doi:10.1093/bjsopen/zrae116)
Supplement: zrae116_Supplementary_Data [file zrae116_supplementary_data.zip]

Archive with 2 entries (2 files):
- checklist.doc
- Supplementary_Material.docx
